# Supplementary material for: Learning Designers as Expert Evaluators of Usability: Understanding Their Potential Contribution to Improving the Universality of Interface Design for Health Resources
Source: Int J Environ Res Public Health. 2023 Mar 5;20(5):4608. doi: 10.3390/ijerph20054608 (PMC10001568; doi:10.3390/ijerph20054608)
Supplement: Supplementary file 1 [file ijerph-20-04608-s001.zip]

Archive with 2 entries (2 files):
- Supplementary File S1- Expert Review Data Collection Tool.pdf
- Supplementary File S2 - Formal Usability Report - The Carers Toolkit Prototype.pdf
